# Supplementary material for: Physical and Biomechanical Relationships with Countermovement Jump Performance in Team Sports: Implications for Athletic Development and Injury Risk
Source: Sports (Basel). 2025 Aug 20;13(8):277. doi: 10.3390/sports13080277 (PMC12390081; doi:10.3390/sports13080277)
Supplement: Supplementary file 1 [file sports-13-00277-s001.zip]

Archive with 1 entries (1 files):
- sports-3753312-supplementary.pdf
